# Supplementary material for: P1NP and β-CTX-1 Responses to a Prolonged, Continuous Running Bout in Young Healthy Adult Males: A Systematic Review with Individual Participant Data Meta-analysis
Source: Sports Med Open. 2023 Sep 19;9:85. doi: 10.1186/s40798-023-00628-x (PMC10509102; doi:10.1186/s40798-023-00628-x)
Supplement: Supplementary file 1 — Additional file 1. Data extraction spreadsheet and codebooks. [file 40798_2023_628_MOESM1_ESM.xlsx]

## Sheet: List of studies
Study number	Author	Year	Journal	Title	Aim	Design	N	Inclusion criteria	Participant Overview (health status, gender)	VO2max	Age (mean)	Age (SD)	BMI (mean)	BMI (SD)	Nutritional Intervention	Nutritional Intervention	Standarisation	Time of exercise	Fasting before baseline	Fasting status during trials	Gorup included	Exercise Stimulus	Intensity	Duration (min)	Total Work (intensity*min)	Timing of samples	Biomarker	Biomarker (code)	Bone Process	Sample Type	Sample type code (1=serum; 2=plasma)	Method	Intra-assay variability	Inter-assay variability	Unit	Baseline (time of day)	CONTROL DATA
1	Lehrskov et al.	2020	Journal of the Endocrine Society	Interleukin-6 may not affect bone resorption marker CTX or bone formation marker P1NP in humans	To assess the tole of IL-6 in regulating CTX and P1NP in a crossover design during an acute exercise bout (Study 1)	Placebo-controlled single blinded cross-over study whereby participants were infused with either saline or the IL-6 receptor antibody (to block IL-6 signaling) prior to an exercise bout. PLACEBO ONLY	5		healthy males	VO2max 56±4	21	2	22.3	0.9	Yes	mixed-meal tolerance test	Avoid vigorous physical activity and alcohol for 48 h preceding study days	morning	Fasted >10h, food consumed after exercise	Fasted baseline	saline, placebo	treadmill run	75% VO2max	60	4500	Baseline, 1h post-baseline, 20min during ex, 40min during ex, 60min post-ex	P1NP	1	Formation	EDTA plasma	2	IDS-iSYS (CrossLaps, Immunodiagnostic Systems) chemiluminescence	5.4% (18.96 µg/L), 6.5% (48.48 µg/L), and 6.1% (122.10 µg/L)	5.4% (18.96 µg/L), 6.5% (48.48 µg/L), and 6.1% (122.10 µg/L)	ug/L	morning	YES
																											CTX	2	Resorption	EDTA plasma	2				ug/L	morning	YES
2	Sale et al.	2015	Journal of Applied Physiology	Effect of carbohydrate feeding on the bone metabolic response to running	Investigate the immediate and short-term bone metabolic response to carbohydrate feeding during treadmill running	Experimental randomized, repeated measures, cross-over design, whereby men took part in 2 identical exercise trials, one where they were fed CHO immediately before, during and after exercise, and the other placebo. USE PLACEBO ONLY	10	nonsmokers, had not suffered a bone fracture or injury of any type in the previous 12 mo, were free from musculoskeletal injury, were not taking any medication, and were not suffering from any condition known to affect bone metabolism	Healthy, physically active men	VO2max 53±6	24	3			Yes	CHO (8% glucose immediately before, every 20 minutes during and immediately after exercise or placebo.	normal diet and refrained from exercise or strenuous physical exertion. Participants recorded their dietary intake and were asked about lifestyle activity (e.g., feelings of fatigue, sleep patterns), with diet and sleep patterns being replicated between trials.	morning, ∼0900	Fasted 12h	Fasted until end of exercise	placebo drink	treadmill run, 0% gradient	70% VO2 max	120	8400	baseline, immediately post-ex, 1h post-ex, 2h post-ex, 24h post-ex, 48h post-ex, 72h post-ex	P1NP	1	Formation	EDTA plasma	2	ECLIA (Roche)		<3% (0.2-1.5ug/L)	ng/ml	0830	NO
																											CTX	2	Resorption	EDTA plasma	2	ECLIA (Roche)		<3% (20-600ug/L)	ng/ml	0830	NO
3	Scott et al.	2011	Journal of Applied Physiology	The role of exercise intensity in the bone metabolic response to an acute bout of weight-bearing exercise	To compare the effects of three different cardiovascular exercise intensities on changes in bone turnover markers during, and for 4 days following, acute endurance running under highly standardized conditions.	Repeated measures, counterbalanced, experimental design, whereby participants took part in 3 experiments, each one involving an exercise test conducted at a different intensity.	10	nonsmokers, had not suffered a bone fracture of any type in the previous 12 mo, were free from musculoskeletal injury, and did not suffer from any condition or take any medication known to affect bone metabolism. Additional inclusion criteria were a fasting vitamin D concentration of >12 ng/ml or, if vitamin D was <12 ng/ml, a fasting PTH concentration of <6.9 pmol/l.	Healthy males (team sports players, recreational runners, club runner)	VO2max 56±8	28	4	23.2	2.1	No		standarised diet after the trial for 3 days	morning,∼0815	Fasted 11h	Fasted until 1200, water consumed	65% intensity	treadmill running	65% VO2max	60	3900	baseline, 20min during ex, 40min during ex, immediately post-ex, 30min post-ex, 1h post-ex, 2h post-ex, 3h post-ex, 24h post-ex, 48h post-ex, 72h post-ex	P1NP	1	Formation		2	RIA (Orion Diagnostica)	22% duplicates	3.5-5.4%	ng/ml	0800	NO
																											CTX	2	Resorption		2	ECLIA (Roche)		<8% (0.2-1.5ug/L)	ng/ml	0800	NO
																					75% intensity	treadmill running	75% VO2max	60	4500		P1NP	1	Formation		2	RIA (Orion Diagnostica)	22% duplicates	3.5-5.4%	ng/ml	0800	NO
																											CTX	2	Resorption		2	ECLIA (Roche)		<8% (0.2-1.5ug/L)	ng/ml	0800	NO
4	Scott et al.	2012	Bone	Effect of fasting versus feeding on the bone metabolic response to running	To investigate the effect of an overnight fast, versus feeding, on the bone metabolic response to an acute bout of treadmill exercise.	Repeated measures, experimental design, whereby participants took part in two, counterbalanced, experiments comprising exercise conducted in either a fasted, or fed, state. ONLY FASTED	10	good physical condition, with a history of weightbearing exercise and average to above average levels of fitness	Physically-active males	VO2max 52±6	28	4			Yes	fasted vs fed	standarised died after the trial for 3 days?	morning, ∼1030	overnight fast	Fasted until 3h post exercise	Fasted	treadmill run	65% VO2max	60	3900	baseline, 1h post-baseline, 1.5h post-baseline, 2.25h post-baseline, 30min during ex, immediately post-ex, 1h post-ex, 2h post-ex, 3h post-ex, 24h post-ex, 48h post-ex, 72h post-ex	P1NP	1	Formation	EDTA plasma	2	RIA (Orion Diagnostica)				0800	YES
																											CTX	2	Resorption	EDTA plasma	2	ECLIA (Roche)		<8% (0.2-1.5ug/L)	ng/ml	0800	YES
5	Townsend et al.	2017	Medicine and Science in Science and Sports and Exercise	The effect of postexercise carbohydrate and protein ingestion on bone metabolism	To investigate whether feeding CHO and protein immediatley, or 2 hours after a prolonged intense running bout will impact the bone biomarker respoonse to that exercise bout .	Randomized, counterbalanced, placebo controlled and single blinded crossover study, whereby participants took part in 3 experimental trials, i.e., placebo control trial, immediate feeding (CHO/PRO) ingested straight after exercise and delayed feeding (CHO and PRO) ingested 2 hours post exercise.	10	Participants were non-smokers, had not suffered a fracture in the last 12 months, were free from musculoskeletal injury and did not suffer from any condition known to affect bone metabolism.	male endurance runners who had been competing and training consistently >2 years in 10 km, half marathon, marathon or ultra-distance races, without a significant break.	VO2max 63±5	28	6			Yes	CHO feeding, CHO and protein immediatley, or 2 hours after a prolonged intense running	On days 1 and 2, participants refrained from all exercise and followed a prescribed diet. A diet consisting of 55% CHO, 30% fat and 15% PRO, and isocaloric with habitual diets was designed using dietary analysis softwar for each participant to consume on days 1 and 2 of each trial.	morning, ∼0850	overnight fast from 2000 (>12h)	Fasted	Placebo	treadmill run to volitional exhaustion	75% VO2max	75 (average time til exhaustion)	5625	baseline, immediately post-ex, 1h post-ex, 2h post-ex, 3h post-ex, 4h post-ex, 24h post-ex	P1NP	1	Formation	EDTA plasma	2	ECLIA (Roche)		<3% (20-600 ug/L)		0840	NO
																					Placebo						CTX	2	Resorption	EDTA plasma	2	ECLIA (Roche)		<3% (0.2-1.5 ug/L)		0840	NO
																					Delayed feeding		75% VO2max	75	5625		P1NP	1	Formation	EDTA plasma	2	ECLIA (Roche)		<3% (20-600 ug/L)		0840	NO
																					Delayed feeding						CTX	2	Resorption	EDTA plasma	2	ECLIA (Roche)		<3% (0.2-1.5 ug/L)		0840	NO
																					Immediate feeding		75% VO2max	75	5625		P1NP	1	Formation	EDTA plasma	2	ECLIA (Roche)		<3% (20-600 ug/L)		0840	NO
																					Immediate feeding						CTX	2	Resorption	EDTA plasma	2	ECLIA (Roche)		<3% (0.2-1.5 ug/L)		0840	NO
6	Varley	PhD thesis		A Preliminary Investigation into Genetic Associations with Bone Resorption Following Treadmill Running (Thesis Chapter)	To determine whether specific SNPs are associated with bone resorption (β-CTX) prior to, and following, 120 min of treadmill running and attempt to offer a mechanistic explanation to the findings in studies 2 and 3.		42	Healthy males. At least three exercise sessions per w, were non-smokers, aged 18-35y and not taking medication that influenced bone metabolism.	Healthy males	VO2max 52±6	23	4			No		Throughout the experimental trial participants recorded and maintained their dietary intake, physical activity, lifestyle activity and refrained from alcohol and caffeine comsumpton (D4 only) and prolonged (>15 min) or intense physical activity.	morning, ∼0900	overnight fast	Fasted	ALL	treadmill running	70% VO2max	120	8400	baseline, immediatey post-ex, 24h post-ex, 48h post-ex, 72h post-ex	CTX	2	Resorption	EDTA plasma	2	ELISA (IDS)	0.018	0.025	ng/ml	∼0830	NO
7	Scott et al.	2010	Journal of Clinical Endocrinology and Metabolism	The effect of training status on the metabolic response of bone to an acute bout of exhaustive treadmill running		To investigate if training status influences the bone biomarker response to an acute bout of strenuous running exercise.	10	﻿Subjects were included if they were nonsmokers, had not suffered a bone fracture in the previous 12 months, were free from musculoskeletal injury, and were not taking any medication or suffering from any condition known to affect bone metabolism	Recreationally active males	VO2max 54±3	26	3	24	2.2			All subjects refrained from physical activity, followed a prescribed diet, and attended the laboratory for follow-up analyses		overnight fast	Fasted	CONTROL	REST/CONTROL				24h post-baseline, 48h post-baseline, 72h post-baseline, 96h post-baseline	P1NP	1	Formation	EDTA plasma	2	RIA (Orion Diagnostica)	22% duplicates	3.5-5.4%	ng/ml	0800-0830	YES
																						REST/CONTROL					CTX	2	Resorption	EDTA plasma	2	ECLIA (Roche)		<8% (0.2-1.5ug/L)	ng/ml	0800-0830	YES
8	Evans et al.	2020	European Journal of Sport Science	The effect of intermittent running on biomarkers of bone turnover		To exmaine the effect of intermittent running on bone turnover markers using altered exercise to rest intervals.	12	Healthy men participating in >3 impact exercise sessions per week	Healthy males	VO2max 53±7	23	4			No		12 h fasted state prior, no exercise >48 h prior, limit physical activity the morning of testing, euhydrated state (drinking to thirst), no alcohol and psychoactive substances >24 h prior		12h fasting	Fasted	CONTROL	REST/CONTROL				1h post-baseline, 2h post-baseline, 24h post-baseline	P1NP	1	Formation	plasma (adjusted)	2	IDS-iSYS	3.4-5.3%	3.9-5.5%	ng/ml	0700-0800	YES
																						REST/CONTROL					CTX	2	Resorption	plasma (adjusted)	2	IDS-iSYS	3.2-3.5%	4.4-5.3%	ng/ml	0700-0800	YES

## Sheet: Codebook P1NP THV
Typical hourly variation
Study	Author (date)	Biomarker	Biomarker code	Baseline	Remeasure
1	Lehrskov et al. 2020	P1NP	1
1	Lehrskov et al. 2020	P1NP	1
1	Lehrskov et al. 2020	P1NP	1
1	Lehrskov et al. 2020	P1NP	1
1	Lehrskov et al. 2020	P1NP	1
4	Scott et al 2012	P1NP	1
4	Scott et al 2012	P1NP	1
4	Scott et al 2012	P1NP	1
4	Scott et al 2012	P1NP	1
4	Scott et al 2012	P1NP	1
4	Scott et al 2012	P1NP	1
4	Scott et al 2012	P1NP	1
4	Scott et al 2012	P1NP	1
4	Scott et al 2012	P1NP	1
4	Scott et al 2012	P1NP	1
4	Scott et al 2012	P1NP	1
4	Scott et al 2012	P1NP	1
4	Scott et al 2012	P1NP	1
4	Scott et al 2012	P1NP	1
4	Scott et al 2012	P1NP	1
4	Scott et al 2012	P1NP	1
4	Scott et al 2012	P1NP	1
4	Scott et al 2012	P1NP	1
4	Scott et al 2012	P1NP	1
4	Scott et al 2012	P1NP	1
4	Scott et al 2012	P1NP	1
4	Scott et al 2012	P1NP	1
4	Scott et al 2012	P1NP	1
4	Scott et al 2012	P1NP	1
4	Scott et al 2012	P1NP	1
4	Scott et al 2012	P1NP	1
4	Scott et al 2012	P1NP	1
4	Scott et al 2012	P1NP	1
4	Scott et al 2012	P1NP	1
4	Scott et al 2012	P1NP	1
8	Evans et al 2020	P1NP	1
8	Evans et al 2020	P1NP	1
8	Evans et al 2020	P1NP	1
8	Evans et al 2020	P1NP	1
8	Evans et al 2020	P1NP	1
8	Evans et al 2020	P1NP	1
8	Evans et al 2020	P1NP	1
8	Evans et al 2020	P1NP	1
8	Evans et al 2020	P1NP	1
8	Evans et al 2020	P1NP	1
8	Evans et al 2020	P1NP	1
8	Evans et al 2020	P1NP	1
8	Evans et al 2020	P1NP	1
8	Evans et al 2020	P1NP	1
8	Evans et al 2020	P1NP	1
8	Evans et al 2020	P1NP	1
8	Evans et al 2020	P1NP	1
8	Evans et al 2020	P1NP	1
8	Evans et al 2020	P1NP	1
8	Evans et al 2020	P1NP	1
8	Evans et al 2020	P1NP	1
8	Evans et al 2020	P1NP	1
8	Evans et al 2020	P1NP	1

## Sheet: Codebook P1NP TDV
Typical daily variation
Study	Author (date)	Biomarker	Biomarker code	Baseline	Remeasure
8	Evans et al 2020	P1NP	1
8	Evans et al 2020	P1NP	1
8	Evans et al 2020	P1NP	1
8	Evans et al 2020	P1NP	1
8	Evans et al 2020	P1NP	1
8	Evans et al 2020	P1NP	1
8	Evans et al 2020	P1NP	1
8	Evans et al 2020	P1NP	1
8	Evans et al 2020	P1NP	1
8	Evans et al 2020	P1NP	1
8	Evans et al 2020	P1NP	1
8	Evans et al 2020	P1NP	1
7	Scott et al 2010	P1NP	1
7	Scott et al 2010	P1NP	1
7	Scott et al 2010	P1NP	1
7	Scott et al 2010	P1NP	1
7	Scott et al 2010	P1NP	1
7	Scott et al 2010	P1NP	1
7	Scott et al 2010	P1NP	1
7	Scott et al 2010	P1NP	1
7	Scott et al 2010	P1NP	1
7	Scott et al 2010	P1NP	1
7	Scott et al 2010	P1NP	1
7	Scott et al 2010	P1NP	1
7	Scott et al 2010	P1NP	1
7	Scott et al 2010	P1NP	1
7	Scott et al 2010	P1NP	1
7	Scott et al 2010	P1NP	1
7	Scott et al 2010	P1NP	1
7	Scott et al 2010	P1NP	1
7	Scott et al 2010	P1NP	1
7	Scott et al 2010	P1NP	1
7	Scott et al 2010	P1NP	1
7	Scott et al 2010	P1NP	1
7	Scott et al 2010	P1NP	1
7	Scott et al 2010	P1NP	1
7	Scott et al 2010	P1NP	1
7	Scott et al 2010	P1NP	1
7	Scott et al 2010	P1NP	1
7	Scott et al 2010	P1NP	1
7	Scott et al 2010	P1NP	1
7	Scott et al 2010	P1NP	1
7	Scott et al 2010	P1NP	1
7	Scott et al 2010	P1NP	1
7	Scott et al 2010	P1NP	1
7	Scott et al 2010	P1NP	1
7	Scott et al 2010	P1NP	1
7	Scott et al 2010	P1NP	1
7	Scott et al 2010	P1NP	1
7	Scott et al 2010	P1NP	1
7	Scott et al 2010	P1NP	1
7	Scott et al 2010	P1NP	1

## Sheet: Codebook P1NP Running hours
Study	Author (date)	Group	Exercise intensity (VO2max)	Exercise duration (min)	Biomarker	Biomarker code	Assay	Unit	Baseline	During20	During40	Immediate	Post0.5	Post1	Post2	Post3	Post4
1	Lehrskov et al. 2020	control, saline	75	60	P1NP	1	IDS iSYS (CLIA)	ng/ml
1	Lehrskov et al. 2020	control, saline	75	60	P1NP	1	IDS iSYS (CLIA)	ng/ml
1	Lehrskov et al. 2020	control, saline	75	60	P1NP	1	IDS iSYS (CLIA)	ng/ml
1	Lehrskov et al. 2020	control, saline	75	60	P1NP	1	IDS iSYS (CLIA)	ng/ml
1	Lehrskov et al. 2020	control, saline	75	60	P1NP	1	IDS iSYS (CLIA)	ng/ml
2	Sale et al 2015	placebo	70	120	P1NP	1	ECLIA	ng/ml
2	Sale et al 2015	placebo	70	120	P1NP	1	ECLIA	ng/ml
2	Sale et al 2015	placebo	70	120	P1NP	1	ECLIA	ng/ml
2	Sale et al 2015	placebo	70	120	P1NP	1	ECLIA	ng/ml
2	Sale et al 2015	placebo	70	120	P1NP	1	ECLIA	ng/ml
2	Sale et al 2015	placebo	70	120	P1NP	1	ECLIA	ng/ml
2	Sale et al 2015	placebo	70	120	P1NP	1	ECLIA	ng/ml
2	Sale et al 2015	placebo	70	120	P1NP	1	ECLIA	ng/ml
2	Sale et al 2015	placebo	70	120	P1NP	1	ECLIA	ng/ml
2	Sale et al 2015	placebo	70	120	P1NP	1	ECLIA	ng/ml
3	Scott et al 2011	moderate intensity	65	60	P1NP	1	RIA	ng/ml
3	Scott et al 2011	moderate intensity	65	60	P1NP	1	RIA	ng/ml
3	Scott et al 2011	moderate intensity	65	60	P1NP	1	RIA	ng/ml
3	Scott et al 2011	moderate intensity	65	60	P1NP	1	RIA	ng/ml
3	Scott et al 2011	moderate intensity	65	60	P1NP	1	RIA	ng/ml
3	Scott et al 2011	moderate intensity	65	60	P1NP	1	RIA	ng/ml
3	Scott et al 2011	moderate intensity	65	60	P1NP	1	RIA	ng/ml
3	Scott et al 2011	moderate intensity	65	60	P1NP	1	RIA	ng/ml
3	Scott et al 2011	moderate intensity	65	60	P1NP	1	RIA	ng/ml
3	Scott et al 2011	moderate intensity	65	60	P1NP	1	RIA	ng/ml
3	Scott et al 2011	high intensity	75	60	P1NP	1	RIA	ng/ml
3	Scott et al 2011	high intensity	75	60	P1NP	1	RIA	ng/ml
3	Scott et al 2011	high intensity	75	60	P1NP	1	RIA	ng/ml
3	Scott et al 2011	high intensity	75	60	P1NP	1	RIA	ng/ml
3	Scott et al 2011	high intensity	75	60	P1NP	1	RIA	ng/ml
3	Scott et al 2011	high intensity	75	60	P1NP	1	RIA	ng/ml
3	Scott et al 2011	high intensity	75	60	P1NP	1	RIA	ng/ml
3	Scott et al 2011	high intensity	75	60	P1NP	1	RIA	ng/ml
3	Scott et al 2011	high intensity	75	60	P1NP	1	RIA	ng/ml
3	Scott et al 2011	high intensity	75	60	P1NP	1	RIA	ng/ml
4	Scott et al 2012	fasted	65	60	P1NP	1	RIA	ng/ml
4	Scott et al 2012	fasted	65	60	P1NP	1	RIA	ng/ml
4	Scott et al 2012	fasted	65	60	P1NP	1	RIA	ng/ml
4	Scott et al 2012	fasted	65	60	P1NP	1	RIA	ng/ml
4	Scott et al 2012	fasted	65	60	P1NP	1	RIA	ng/ml
4	Scott et al 2012	fasted	65	60	P1NP	1	RIA	ng/ml
4	Scott et al 2012	fasted	65	60	P1NP	1	RIA	ng/ml
4	Scott et al 2012	fasted	65	60	P1NP	1	RIA	ng/ml
4	Scott et al 2012	fasted	65	60	P1NP	1	RIA	ng/ml
4	Scott et al 2012	fasted	65	60	P1NP	1	RIA	ng/ml
5	Townsend et al 2017	placebo	75	75	P1NP	1	ECLIA	ng/ml
5	Townsend et al 2017	placebo	75	75	P1NP	1	ECLIA	ng/ml
5	Townsend et al 2017	placebo	75	75	P1NP	1	ECLIA	ng/ml
5	Townsend et al 2017	placebo	75	75	P1NP	1	ECLIA	ng/ml
5	Townsend et al 2017	placebo	75	75	P1NP	1	ECLIA	ng/ml
5	Townsend et al 2017	placebo	75	75	P1NP	1	ECLIA	ng/ml
5	Townsend et al 2017	placebo	75	75	P1NP	1	ECLIA	ng/ml
5	Townsend et al 2017	placebo	75	75	P1NP	1	ECLIA	ng/ml
5	Townsend et al 2017	placebo	75	75	P1NP	1	ECLIA	ng/ml
5	Townsend et al 2017	placebo	75	75	P1NP	1	ECLIA	ng/ml
5	Townsend et al 2017	delayed feeding	75	75	P1NP	1	ECLIA	ng/ml
5	Townsend et al 2017	delayed feeding	75	75	P1NP	1	ECLIA	ng/ml
5	Townsend et al 2017	delayed feeding	75	75	P1NP	1	ECLIA	ng/ml
5	Townsend et al 2017	delayed feeding	75	75	P1NP	1	ECLIA	ng/ml
5	Townsend et al 2017	delayed feeding	75	75	P1NP	1	ECLIA	ng/ml
5	Townsend et al 2017	delayed feeding	75	75	P1NP	1	ECLIA	ng/ml
5	Townsend et al 2017	delayed feeding	75	75	P1NP	1	ECLIA	ng/ml
5	Townsend et al 2017	delayed feeding	75	75	P1NP	1	ECLIA	ng/ml
5	Townsend et al 2017	delayed feeding	75	75	P1NP	1	ECLIA	ng/ml
5	Townsend et al 2017	delayed feeding	75	75	P1NP	1	ECLIA	ng/ml
5	Townsend et al 2017	immediate feeding	75	75	P1NP	1	ECLIA	ng/ml
5	Townsend et al 2017	immediate feeding	75	75	P1NP	1	ECLIA	ng/ml
5	Townsend et al 2017	immediate feeding	75	75	P1NP	1	ECLIA	ng/ml
5	Townsend et al 2017	immediate feeding	75	75	P1NP	1	ECLIA	ng/ml
5	Townsend et al 2017	immediate feeding	75	75	P1NP	1	ECLIA	ng/ml
5	Townsend et al 2017	immediate feeding	75	75	P1NP	1	ECLIA	ng/ml
5	Townsend et al 2017	immediate feeding	75	75	P1NP	1	ECLIA	ng/ml
5	Townsend et al 2017	immediate feeding	75	75	P1NP	1	ECLIA	ng/ml
5	Townsend et al 2017	immediate feeding	75	75	P1NP	1	ECLIA	ng/ml
5	Townsend et al 2017	immediate feeding	75	75	P1NP	1	ECLIA	ng/ml

## Sheet: Codebook P1NP Running days
Study	Author (date)	Group	Exercise intensity (VO2max)	Exercise duration (min)	Biomarker	Biomarker code	Assay	Unit	Baseline	Post24	Post48	Post72	Post96
2	Sale et al 2015	placebo	70	120	P1NP	1	ECLIA	ng/ml
2	Sale et al 2015	placebo	70	120	P1NP	1	ECLIA	ng/ml
2	Sale et al 2015	placebo	70	120	P1NP	1	ECLIA	ng/ml
2	Sale et al 2015	placebo	70	120	P1NP	1	ECLIA	ng/ml
2	Sale et al 2015	placebo	70	120	P1NP	1	ECLIA	ng/ml
2	Sale et al 2015	placebo	70	120	P1NP	1	ECLIA	ng/ml
2	Sale et al 2015	placebo	70	120	P1NP	1	ECLIA	ng/ml
2	Sale et al 2015	placebo	70	120	P1NP	1	ECLIA	ng/ml
2	Sale et al 2015	placebo	70	120	P1NP	1	ECLIA	ng/ml
2	Sale et al 2015	placebo	70	120	P1NP	1	ECLIA	ng/ml
3	Scott et al 2011	moderate intensity	65	60	P1NP	1	RIA	ng/ml
3	Scott et al 2011	moderate intensity	65	60	P1NP	1	RIA	ng/ml
3	Scott et al 2011	moderate intensity	65	60	P1NP	1	RIA	ng/ml
3	Scott et al 2011	moderate intensity	65	60	P1NP	1	RIA	ng/ml
3	Scott et al 2011	moderate intensity	65	60	P1NP	1	RIA	ng/ml
3	Scott et al 2011	moderate intensity	65	60	P1NP	1	RIA	ng/ml
3	Scott et al 2011	moderate intensity	65	60	P1NP	1	RIA	ng/ml
3	Scott et al 2011	moderate intensity	65	60	P1NP	1	RIA	ng/ml
3	Scott et al 2011	moderate intensity	65	60	P1NP	1	RIA	ng/ml
3	Scott et al 2011	moderate intensity	65	60	P1NP	1	RIA	ng/ml
3	Scott et al 2011	high intensity	75	60	P1NP	1	RIA	ng/ml
3	Scott et al 2011	high intensity	75	60	P1NP	1	RIA	ng/ml
3	Scott et al 2011	high intensity	75	60	P1NP	1	RIA	ng/ml
3	Scott et al 2011	high intensity	75	60	P1NP	1	RIA	ng/ml
3	Scott et al 2011	high intensity	75	60	P1NP	1	RIA	ng/ml
3	Scott et al 2011	high intensity	75	60	P1NP	1	RIA	ng/ml
3	Scott et al 2011	high intensity	75	60	P1NP	1	RIA	ng/ml
3	Scott et al 2011	high intensity	75	60	P1NP	1	RIA	ng/ml
3	Scott et al 2011	high intensity	75	60	P1NP	1	RIA	ng/ml
3	Scott et al 2011	high intensity	75	60	P1NP	1	RIA	ng/ml
4	Scott et al 2012	fasted	65	60	P1NP	1	RIA	ng/ml
4	Scott et al 2012	fasted	65	60	P1NP	1	RIA	ng/ml
4	Scott et al 2012	fasted	65	60	P1NP	1	RIA	ng/ml
4	Scott et al 2012	fasted	65	60	P1NP	1	RIA	ng/ml
4	Scott et al 2012	fasted	65	60	P1NP	1	RIA	ng/ml
4	Scott et al 2012	fasted	65	60	P1NP	1	RIA	ng/ml
4	Scott et al 2012	fasted	65	60	P1NP	1	RIA	ng/ml
4	Scott et al 2012	fasted	65	60	P1NP	1	RIA	ng/ml
4	Scott et al 2012	fasted	65	60	P1NP	1	RIA	ng/ml
4	Scott et al 2012	fasted	65	60	P1NP	1	RIA	ng/ml
5	Townsend et al 2017	placebo	75	75	P1NP	1	ECLIA	ng/ml
5	Townsend et al 2017	placebo	75	75	P1NP	1	ECLIA	ng/ml
5	Townsend et al 2017	placebo	75	75	P1NP	1	ECLIA	ng/ml
5	Townsend et al 2017	placebo	75	75	P1NP	1	ECLIA	ng/ml
5	Townsend et al 2017	placebo	75	75	P1NP	1	ECLIA	ng/ml
5	Townsend et al 2017	placebo	75	75	P1NP	1	ECLIA	ng/ml
5	Townsend et al 2017	placebo	75	75	P1NP	1	ECLIA	ng/ml
5	Townsend et al 2017	placebo	75	75	P1NP	1	ECLIA	ng/ml
5	Townsend et al 2017	placebo	75	75	P1NP	1	ECLIA	ng/ml
5	Townsend et al 2017	placebo	75	75	P1NP	1	ECLIA	ng/ml
5	Townsend et al 2017	delayed feeding	75	75	P1NP	1	ECLIA	ng/ml
5	Townsend et al 2017	delayed feeding	75	75	P1NP	1	ECLIA	ng/ml
5	Townsend et al 2017	delayed feeding	75	75	P1NP	1	ECLIA	ng/ml
5	Townsend et al 2017	delayed feeding	75	75	P1NP	1	ECLIA	ng/ml
5	Townsend et al 2017	delayed feeding	75	75	P1NP	1	ECLIA	ng/ml
5	Townsend et al 2017	delayed feeding	75	75	P1NP	1	ECLIA	ng/ml
5	Townsend et al 2017	delayed feeding	75	75	P1NP	1	ECLIA	ng/ml
5	Townsend et al 2017	delayed feeding	75	75	P1NP	1	ECLIA	ng/ml
5	Townsend et al 2017	delayed feeding	75	75	P1NP	1	ECLIA	ng/ml
5	Townsend et al 2017	delayed feeding	75	75	P1NP	1	ECLIA	ng/ml
5	Townsend et al 2017	immediate feeding	75	75	P1NP	1	ECLIA	ng/ml
5	Townsend et al 2017	immediate feeding	75	75	P1NP	1	ECLIA	ng/ml
5	Townsend et al 2017	immediate feeding	75	75	P1NP	1	ECLIA	ng/ml
5	Townsend et al 2017	immediate feeding	75	75	P1NP	1	ECLIA	ng/ml
5	Townsend et al 2017	immediate feeding	75	75	P1NP	1	ECLIA	ng/ml
5	Townsend et al 2017	immediate feeding	75	75	P1NP	1	ECLIA	ng/ml
5	Townsend et al 2017	immediate feeding	75	75	P1NP	1	ECLIA	ng/ml
5	Townsend et al 2017	immediate feeding	75	75	P1NP	1	ECLIA	ng/ml
5	Townsend et al 2017	immediate feeding	75	75	P1NP	1	ECLIA	ng/ml
5	Townsend et al 2017	immediate feeding	75	75	P1NP	1	ECLIA	ng/ml

## Sheet: Codebook CTX THV 
Typical hourly variation
Study	Author (date)	Biomarker	Biomarker code	Unit	Baseline	Remeasure
1	Lehrskov et al. 2020	CTX	2	ng/ml
1	Lehrskov et al. 2020	CTX	2	ng/ml
1	Lehrskov et al. 2020	CTX	2	ng/ml
1	Lehrskov et al. 2020	CTX	2	ng/ml
1	Lehrskov et al. 2020	CTX	2	ng/ml
4	Scott et al 2012	CTX	2	ng/ml
4	Scott et al 2012	CTX	2	ng/ml
4	Scott et al 2012	CTX	2	ng/ml
4	Scott et al 2012	CTX	2	ng/ml
4	Scott et al 2012	CTX	2	ng/ml
4	Scott et al 2012	CTX	2	ng/ml
4	Scott et al 2012	CTX	2	ng/ml
4	Scott et al 2012	CTX	2	ng/ml
4	Scott et al 2012	CTX	2	ng/ml
4	Scott et al 2012	CTX	2	ng/ml
4	Scott et al 2012	CTX	2	ng/ml
4	Scott et al 2012	CTX	2	ng/ml
4	Scott et al 2012	CTX	2	ng/ml
4	Scott et al 2012	CTX	2	ng/ml
4	Scott et al 2012	CTX	2	ng/ml
4	Scott et al 2012	CTX	2	ng/ml
4	Scott et al 2012	CTX	2	ng/ml
4	Scott et al 2012	CTX	2	ng/ml
4	Scott et al 2012	CTX	2	ng/ml
4	Scott et al 2012	CTX	2	ng/ml
4	Scott et al 2012	CTX	2	ng/ml
4	Scott et al 2012	CTX	2	ng/ml
4	Scott et al 2012	CTX	2	ng/ml
4	Scott et al 2012	CTX	2	ng/ml
4	Scott et al 2012	CTX	2	ng/ml
4	Scott et al 2012	CTX	2	ng/ml
4	Scott et al 2012	CTX	2	ng/ml
4	Scott et al 2012	CTX	2	ng/ml
4	Scott et al 2012	CTX	2	ng/ml
4	Scott et al 2012	CTX	2	ng/ml
8	Evans et al 2020	CTX	2	ng/ml
8	Evans et al 2020	CTX	2	ng/ml
8	Evans et al 2020	CTX	2	ng/ml
8	Evans et al 2020	CTX	2	ng/ml
8	Evans et al 2020	CTX	2	ng/ml
8	Evans et al 2020	CTX	2	ng/ml
8	Evans et al 2020	CTX	2	ng/ml
8	Evans et al 2020	CTX	2	ng/ml
8	Evans et al 2020	CTX	2	ng/ml
8	Evans et al 2020	CTX	2	ng/ml
8	Evans et al 2020	CTX	2	ng/ml
8	Evans et al 2020	CTX	2	ng/ml
8	Evans et al 2020	CTX	2	ng/ml
8	Evans et al 2020	CTX	2	ng/ml
8	Evans et al 2020	CTX	2	ng/ml
8	Evans et al 2020	CTX	2	ng/ml
8	Evans et al 2020	CTX	2	ng/ml
8	Evans et al 2020	CTX	2	ng/ml
8	Evans et al 2020	CTX	2	ng/ml
8	Evans et al 2020	CTX	2	ng/ml
8	Evans et al 2020	CTX	2	ng/ml
8	Evans et al 2020	CTX	2	ng/ml
8	Evans et al 2020	CTX	2	ng/ml

## Sheet: Codebook CTX TDV
Typical daily variation
Study	Author (date)	Biomarker	Biomarker code	Unit	Baseline	Remeasure
8	Evans et al 2020	CTX	2	ng/ml
8	Evans et al 2020	CTX	2	ng/ml
8	Evans et al 2020	CTX	2	ng/ml
8	Evans et al 2020	CTX	2	ng/ml
8	Evans et al 2020	CTX	2	ng/ml
8	Evans et al 2020	CTX	2	ng/ml
8	Evans et al 2020	CTX	2	ng/ml
8	Evans et al 2020	CTX	2	ng/ml
8	Evans et al 2020	CTX	2	ng/ml
8	Evans et al 2020	CTX	2	ng/ml
8	Evans et al 2020	CTX	2	ng/ml
8	Evans et al 2020	CTX	2	ng/ml
7	Scott et al 2010	CTX	2	ng/ml
7	Scott et al 2010	CTX	2	ng/ml
7	Scott et al 2010	CTX	2	ng/ml
7	Scott et al 2010	CTX	2	ng/ml
7	Scott et al 2010	CTX	2	ng/ml
7	Scott et al 2010	CTX	2	ng/ml
7	Scott et al 2010	CTX	2	ng/ml
7	Scott et al 2010	CTX	2	ng/ml
7	Scott et al 2010	CTX	2	ng/ml
7	Scott et al 2010	CTX	2	ng/ml
7	Scott et al 2010	CTX	2	ng/ml
7	Scott et al 2010	CTX	2	ng/ml
7	Scott et al 2010	CTX	2	ng/ml
7	Scott et al 2010	CTX	2	ng/ml
7	Scott et al 2010	CTX	2	ng/ml
7	Scott et al 2010	CTX	2	ng/ml
7	Scott et al 2010	CTX	2	ng/ml
7	Scott et al 2010	CTX	2	ng/ml
7	Scott et al 2010	CTX	2	ng/ml
7	Scott et al 2010	CTX	2	ng/ml
7	Scott et al 2010	CTX	2	ng/ml
7	Scott et al 2010	CTX	2	ng/ml
7	Scott et al 2010	CTX	2	ng/ml
7	Scott et al 2010	CTX	2	ng/ml
7	Scott et al 2010	CTX	2	ng/ml
7	Scott et al 2010	CTX	2	ng/ml
7	Scott et al 2010	CTX	2	ng/ml
7	Scott et al 2010	CTX	2	ng/ml
7	Scott et al 2010	CTX	2	ng/ml
7	Scott et al 2010	CTX	2	ng/ml
7	Scott et al 2010	CTX	2	ng/ml
7	Scott et al 2010	CTX	2	ng/ml
7	Scott et al 2010	CTX	2	ng/ml
7	Scott et al 2010	CTX	2	ng/ml
7	Scott et al 2010	CTX	2	ng/ml
7	Scott et al 2010	CTX	2	ng/ml
7	Scott et al 2010	CTX	2	ng/ml
7	Scott et al 2010	CTX	2	ng/ml
7	Scott et al 2010	CTX	2	ng/ml
7	Scott et al 2010	CTX	2	ng/ml

## Sheet: Codebook CTX Running hours
Study	Author (date)	Group	Exercise intensity (VO2max)	Exercise duration (min)	Biomarker	Biomarker code	Assay	Unit	Baseline	During20	During40	Immediate	Post0.5	Post1	Post2	Post3	Post4
1	Lehrskov et al. 2020	control, saline	75	60	CTX	2	IDS iSYS (CLIA)	ng/ml
1	Lehrskov et al. 2020	control, saline	75	60	CTX	2	IDS iSYS (CLIA)	ng/ml
1	Lehrskov et al. 2020	control, saline	75	60	CTX	2	IDS iSYS (CLIA)	ng/ml
1	Lehrskov et al. 2020	control, saline	75	60	CTX	2	IDS iSYS (CLIA)	ng/ml
1	Lehrskov et al. 2020	control, saline	75	60	CTX	2	IDS iSYS (CLIA)	ng/ml
2	Sale et al 2015	placebo	70	120	CTX	2	ECLIA	ng/ml
2	Sale et al 2015	placebo	70	120	CTX	2	ECLIA	ng/ml
2	Sale et al 2015	placebo	70	120	CTX	2	ECLIA	ng/ml
2	Sale et al 2015	placebo	70	120	CTX	2	ECLIA	ng/ml
2	Sale et al 2015	placebo	70	120	CTX	2	ECLIA	ng/ml
2	Sale et al 2015	placebo	70	120	CTX	2	ECLIA	ng/ml
2	Sale et al 2015	placebo	70	120	CTX	2	ECLIA	ng/ml
2	Sale et al 2015	placebo	70	120	CTX	2	ECLIA	ng/ml
2	Sale et al 2015	placebo	70	120	CTX	2	ECLIA	ng/ml
2	Sale et al 2015	placebo	70	120	CTX	2	ECLIA	ng/ml
3	Scott et al 2011	moderate intensity	65	60	CTX	2	ECLIA	ng/ml
3	Scott et al 2011	moderate intensity	65	60	CTX	2	ECLIA	ng/ml
3	Scott et al 2011	moderate intensity	65	60	CTX	2	ECLIA	ng/ml
3	Scott et al 2011	moderate intensity	65	60	CTX	2	ECLIA	ng/ml
3	Scott et al 2011	moderate intensity	65	60	CTX	2	ECLIA	ng/ml
3	Scott et al 2011	moderate intensity	65	60	CTX	2	ECLIA	ng/ml
3	Scott et al 2011	moderate intensity	65	60	CTX	2	ECLIA	ng/ml
3	Scott et al 2011	moderate intensity	65	60	CTX	2	ECLIA	ng/ml
3	Scott et al 2011	moderate intensity	65	60	CTX	2	ECLIA	ng/ml
3	Scott et al 2011	moderate intensity	65	60	CTX	2	ECLIA	ng/ml
3	Scott et al 2011	high intensity	75	60	CTX	2	ECLIA	ng/ml
3	Scott et al 2011	high intensity	75	60	CTX	2	ECLIA	ng/ml
3	Scott et al 2011	high intensity	75	60	CTX	2	ECLIA	ng/ml
3	Scott et al 2011	high intensity	75	60	CTX	2	ECLIA	ng/ml
3	Scott et al 2011	high intensity	75	60	CTX	2	ECLIA	ng/ml
3	Scott et al 2011	high intensity	75	60	CTX	2	ECLIA	ng/ml
3	Scott et al 2011	high intensity	75	60	CTX	2	ECLIA	ng/ml
3	Scott et al 2011	high intensity	75	60	CTX	2	ECLIA	ng/ml
3	Scott et al 2011	high intensity	75	60	CTX	2	ECLIA	ng/ml
3	Scott et al 2011	high intensity	75	60	CTX	2	ECLIA	ng/ml
4	Scott et al 2012	fasted	65	60	CTX	2	ECLIA	ng/ml
4	Scott et al 2012	fasted	65	60	CTX	2	ECLIA	ng/ml
4	Scott et al 2012	fasted	65	60	CTX	2	ECLIA	ng/ml
4	Scott et al 2012	fasted	65	60	CTX	2	ECLIA	ng/ml
4	Scott et al 2012	fasted	65	60	CTX	2	ECLIA	ng/ml
4	Scott et al 2012	fasted	65	60	CTX	2	ECLIA	ng/ml
4	Scott et al 2012	fasted	65	60	CTX	2	ECLIA	ng/ml
4	Scott et al 2012	fasted	65	60	CTX	2	ECLIA	ng/ml
4	Scott et al 2012	fasted	65	60	CTX	2	ECLIA	ng/ml
4	Scott et al 2012	fasted	65	60	CTX	2	ECLIA	ng/ml
5	Townsend et al 2017	placebo	75	75	CTX	2	ECLIA	ng/ml
5	Townsend et al 2017	placebo	75	75	CTX	2	ECLIA	ng/ml
5	Townsend et al 2017	placebo	75	75	CTX	2	ECLIA	ng/ml
5	Townsend et al 2017	placebo	75	75	CTX	2	ECLIA	ng/ml
5	Townsend et al 2017	placebo	75	75	CTX	2	ECLIA	ng/ml
5	Townsend et al 2017	placebo	75	75	CTX	2	ECLIA	ng/ml
5	Townsend et al 2017	placebo	75	75	CTX	2	ECLIA	ng/ml
5	Townsend et al 2017	placebo	75	75	CTX	2	ECLIA	ng/ml
5	Townsend et al 2017	placebo	75	75	CTX	2	ECLIA	ng/ml
5	Townsend et al 2017	placebo	75	75	CTX	2	ECLIA	ng/ml
5	Townsend et al 2017	delayed feeding	75	75	CTX	2	ECLIA	ng/ml
5	Townsend et al 2017	delayed feeding	75	75	CTX	2	ECLIA	ng/ml
5	Townsend et al 2017	delayed feeding	75	75	CTX	2	ECLIA	ng/ml
5	Townsend et al 2017	delayed feeding	75	75	CTX	2	ECLIA	ng/ml
5	Townsend et al 2017	delayed feeding	75	75	CTX	2	ECLIA	ng/ml
5	Townsend et al 2017	delayed feeding	75	75	CTX	2	ECLIA	ng/ml
5	Townsend et al 2017	delayed feeding	75	75	CTX	2	ECLIA	ng/ml
5	Townsend et al 2017	delayed feeding	75	75	CTX	2	ECLIA	ng/ml
5	Townsend et al 2017	delayed feeding	75	75	CTX	2	ECLIA	ng/ml
5	Townsend et al 2017	delayed feeding	75	75	CTX	2	ECLIA	ng/ml
5	Townsend et al 2017	immediate feeding	75	75	CTX	2	ECLIA	ng/ml
5	Townsend et al 2017	immediate feeding	75	75	CTX	2	ECLIA	ng/ml
5	Townsend et al 2017	immediate feeding	75	75	CTX	2	ECLIA	ng/ml
5	Townsend et al 2017	immediate feeding	75	75	CTX	2	ECLIA	ng/ml
5	Townsend et al 2017	immediate feeding	75	75	CTX	2	ECLIA	ng/ml
5	Townsend et al 2017	immediate feeding	75	75	CTX	2	ECLIA	ng/ml
5	Townsend et al 2017	immediate feeding	75	75	CTX	2	ECLIA	ng/ml
5	Townsend et al 2017	immediate feeding	75	75	CTX	2	ECLIA	ng/ml
5	Townsend et al 2017	immediate feeding	75	75	CTX	2	ECLIA	ng/ml
5	Townsend et al 2017	immediate feeding	75	75	CTX	2	ECLIA	ng/ml
6	Varley et al	all	70	120	CTX	2	ELISA	ng/ml
6	Varley et al	all	70	120	CTX	2	ELISA	ng/ml
6	Varley et al	all	70	120	CTX	2	ELISA	ng/ml
6	Varley et al	all	70	120	CTX	2	ELISA	ng/ml
6	Varley et al	all	70	120	CTX	2	ELISA	ng/ml
6	Varley et al	all	70	120	CTX	2	ELISA	ng/ml
6	Varley et al	all	70	120	CTX	2	ELISA	ng/ml
6	Varley et al	all	70	120	CTX	2	ELISA	ng/ml
6	Varley et al	all	70	120	CTX	2	ELISA	ng/ml
6	Varley et al	all	70	120	CTX	2	ELISA	ng/ml
6	Varley et al	all	70	120	CTX	2	ELISA	ng/ml
6	Varley et al	all	70	120	CTX	2	ELISA	ng/ml
6	Varley et al	all	70	120	CTX	2	ELISA	ng/ml
6	Varley et al	all	70	120	CTX	2	ELISA	ng/ml
6	Varley et al	all	70	120	CTX	2	ELISA	ng/ml
6	Varley et al	all	70	120	CTX	2	ELISA	ng/ml
6	Varley et al	all	70	120	CTX	2	ELISA	ng/ml
6	Varley et al	all	70	120	CTX	2	ELISA	ng/ml
6	Varley et al	all	70	120	CTX	2	ELISA	ng/ml
6	Varley et al	all	70	120	CTX	2	ELISA	ng/ml
6	Varley et al	all	70	120	CTX	2	ELISA	ng/ml
6	Varley et al	all	70	120	CTX	2	ELISA	ng/ml
6	Varley et al	all	70	120	CTX	2	ELISA	ng/ml
6	Varley et al	all	70	120	CTX	2	ELISA	ng/ml
6	Varley et al	all	70	120	CTX	2	ELISA	ng/ml
6	Varley et al	all	70	120	CTX	2	ELISA	ng/ml
6	Varley et al	all	70	120	CTX	2	ELISA	ng/ml
6	Varley et al	all	70	120	CTX	2	ELISA	ng/ml
6	Varley et al	all	70	120	CTX	2	ELISA	ng/ml
6	Varley et al	all	70	120	CTX	2	ELISA	ng/ml
6	Varley et al	all	70	120	CTX	2	ELISA	ng/ml
6	Varley et al	all	70	120	CTX	2	ELISA	ng/ml
6	Varley et al	all	70	120	CTX	2	ELISA	ng/ml
6	Varley et al	all	70	120	CTX	2	ELISA	ng/ml
6	Varley et al	all	70	120	CTX	2	ELISA	ng/ml
6	Varley et al	all	70	120	CTX	2	ELISA	ng/ml
6	Varley et al	all	70	120	CTX	2	ELISA	ng/ml
6	Varley et al	all	70	120	CTX	2	ELISA	ng/ml
6	Varley et al	all	70	120	CTX	2	ELISA	ng/ml
6	Varley et al	all	70	120	CTX	2	ELISA	ng/ml
6	Varley et al	all	70	120	CTX	2	ELISA	ng/ml

## Sheet: Codebook CTX Running days
Study	Author (date)	Group	Exercise intensity (VO2max)	Exercise duration (min)	Biomarker	Biomarker code	Assay	Unit	Baseline	Post24	Post48	Post72	Post96
2	Sale et al 2015	placebo	70	120	CTX	2	ECLIA	ng/ml
2	Sale et al 2015	placebo	70	120	CTX	2	ECLIA	ng/ml
2	Sale et al 2015	placebo	70	120	CTX	2	ECLIA	ng/ml
2	Sale et al 2015	placebo	70	120	CTX	2	ECLIA	ng/ml
2	Sale et al 2015	placebo	70	120	CTX	2	ECLIA	ng/ml
2	Sale et al 2015	placebo	70	120	CTX	2	ECLIA	ng/ml
2	Sale et al 2015	placebo	70	120	CTX	2	ECLIA	ng/ml
2	Sale et al 2015	placebo	70	120	CTX	2	ECLIA	ng/ml
2	Sale et al 2015	placebo	70	120	CTX	2	ECLIA	ng/ml
2	Sale et al 2015	placebo	70	120	CTX	2	ECLIA	ng/ml
3	Scott et al 2011	moderate intensity	65	60	CTX	2	ECLIA	ng/ml
3	Scott et al 2011	moderate intensity	65	60	CTX	2	ECLIA	ng/ml
3	Scott et al 2011	moderate intensity	65	60	CTX	2	ECLIA	ng/ml
3	Scott et al 2011	moderate intensity	65	60	CTX	2	ECLIA	ng/ml
3	Scott et al 2011	moderate intensity	65	60	CTX	2	ECLIA	ng/ml
3	Scott et al 2011	moderate intensity	65	60	CTX	2	ECLIA	ng/ml
3	Scott et al 2011	moderate intensity	65	60	CTX	2	ECLIA	ng/ml
3	Scott et al 2011	moderate intensity	65	60	CTX	2	ECLIA	ng/ml
3	Scott et al 2011	moderate intensity	65	60	CTX	2	ECLIA	ng/ml
3	Scott et al 2011	moderate intensity	65	60	CTX	2	ECLIA	ng/ml
3	Scott et al 2011	high intensity	75	60	CTX	2	ECLIA	ng/ml
3	Scott et al 2011	high intensity	75	60	CTX	2	ECLIA	ng/ml
3	Scott et al 2011	high intensity	75	60	CTX	2	ECLIA	ng/ml
3	Scott et al 2011	high intensity	75	60	CTX	2	ECLIA	ng/ml
3	Scott et al 2011	high intensity	75	60	CTX	2	ECLIA	ng/ml
3	Scott et al 2011	high intensity	75	60	CTX	2	ECLIA	ng/ml
3	Scott et al 2011	high intensity	75	60	CTX	2	ECLIA	ng/ml
3	Scott et al 2011	high intensity	75	60	CTX	2	ECLIA	ng/ml
3	Scott et al 2011	high intensity	75	60	CTX	2	ECLIA	ng/ml
3	Scott et al 2011	high intensity	75	60	CTX	2	ECLIA	ng/ml
4	Scott et al 2012	fasted	65	60	CTX	2	ECLIA	ng/ml
4	Scott et al 2012	fasted	65	60	CTX	2	ECLIA	ng/ml
4	Scott et al 2012	fasted	65	60	CTX	2	ECLIA	ng/ml
4	Scott et al 2012	fasted	65	60	CTX	2	ECLIA	ng/ml
4	Scott et al 2012	fasted	65	60	CTX	2	ECLIA	ng/ml
4	Scott et al 2012	fasted	65	60	CTX	2	ECLIA	ng/ml
4	Scott et al 2012	fasted	65	60	CTX	2	ECLIA	ng/ml
4	Scott et al 2012	fasted	65	60	CTX	2	ECLIA	ng/ml
4	Scott et al 2012	fasted	65	60	CTX	2	ECLIA	ng/ml
4	Scott et al 2012	fasted	65	60	CTX	2	ECLIA	ng/ml
5	Townsend et al 2017	placebo	75	75	CTX	2	ECLIA	ng/ml
5	Townsend et al 2017	placebo	75	75	CTX	2	ECLIA	ng/ml
5	Townsend et al 2017	placebo	75	75	CTX	2	ECLIA	ng/ml
5	Townsend et al 2017	placebo	75	75	CTX	2	ECLIA	ng/ml
5	Townsend et al 2017	placebo	75	75	CTX	2	ECLIA	ng/ml
5	Townsend et al 2017	placebo	75	75	CTX	2	ECLIA	ng/ml
5	Townsend et al 2017	placebo	75	75	CTX	2	ECLIA	ng/ml
5	Townsend et al 2017	placebo	75	75	CTX	2	ECLIA	ng/ml
5	Townsend et al 2017	placebo	75	75	CTX	2	ECLIA	ng/ml
5	Townsend et al 2017	placebo	75	75	CTX	2	ECLIA	ng/ml
5	Townsend et al 2017	delayed feeding	75	75	CTX	2	ECLIA	ng/ml
5	Townsend et al 2017	delayed feeding	75	75	CTX	2	ECLIA	ng/ml
5	Townsend et al 2017	delayed feeding	75	75	CTX	2	ECLIA	ng/ml
5	Townsend et al 2017	delayed feeding	75	75	CTX	2	ECLIA	ng/ml
5	Townsend et al 2017	delayed feeding	75	75	CTX	2	ECLIA	ng/ml
5	Townsend et al 2017	delayed feeding	75	75	CTX	2	ECLIA	ng/ml
5	Townsend et al 2017	delayed feeding	75	75	CTX	2	ECLIA	ng/ml
5	Townsend et al 2017	delayed feeding	75	75	CTX	2	ECLIA	ng/ml
5	Townsend et al 2017	delayed feeding	75	75	CTX	2	ECLIA	ng/ml
5	Townsend et al 2017	delayed feeding	75	75	CTX	2	ECLIA	ng/ml
5	Townsend et al 2017	immediate feeding	75	75	CTX	2	ECLIA	ng/ml
5	Townsend et al 2017	immediate feeding	75	75	CTX	2	ECLIA	ng/ml
5	Townsend et al 2017	immediate feeding	75	75	CTX	2	ECLIA	ng/ml
5	Townsend et al 2017	immediate feeding	75	75	CTX	2	ECLIA	ng/ml
5	Townsend et al 2017	immediate feeding	75	75	CTX	2	ECLIA	ng/ml
5	Townsend et al 2017	immediate feeding	75	75	CTX	2	ECLIA	ng/ml
5	Townsend et al 2017	immediate feeding	75	75	CTX	2	ECLIA	ng/ml
5	Townsend et al 2017	immediate feeding	75	75	CTX	2	ECLIA	ng/ml
5	Townsend et al 2017	immediate feeding	75	75	CTX	2	ECLIA	ng/ml
5	Townsend et al 2017	immediate feeding	75	75	CTX	2	ECLIA	ng/ml
6	Varley et al	all	70	120	CTX	2	ELISA	ng/ml
6	Varley et al	all	70	120	CTX	2	ELISA	ng/ml
6	Varley et al	all	70	120	CTX	2	ELISA	ng/ml
6	Varley et al	all	70	120	CTX	2	ELISA	ng/ml
6	Varley et al	all	70	120	CTX	2	ELISA	ng/ml
6	Varley et al	all	70	120	CTX	2	ELISA	ng/ml
6	Varley et al	all	70	120	CTX	2	ELISA	ng/ml
6	Varley et al	all	70	120	CTX	2	ELISA	ng/ml
6	Varley et al	all	70	120	CTX	2	ELISA	ng/ml
6	Varley et al	all	70	120	CTX	2	ELISA	ng/ml
6	Varley et al	all	70	120	CTX	2	ELISA	ng/ml
6	Varley et al	all	70	120	CTX	2	ELISA	ng/ml
6	Varley et al	all	70	120	CTX	2	ELISA	ng/ml
6	Varley et al	all	70	120	CTX	2	ELISA	ng/ml
6	Varley et al	all	70	120	CTX	2	ELISA	ng/ml
6	Varley et al	all	70	120	CTX	2	ELISA	ng/ml
6	Varley et al	all	70	120	CTX	2	ELISA	ng/ml
6	Varley et al	all	70	120	CTX	2	ELISA	ng/ml
6	Varley et al	all	70	120	CTX	2	ELISA	ng/ml
6	Varley et al	all	70	120	CTX	2	ELISA	ng/ml
6	Varley et al	all	70	120	CTX	2	ELISA	ng/ml
6	Varley et al	all	70	120	CTX	2	ELISA	ng/ml
6	Varley et al	all	70	120	CTX	2	ELISA	ng/ml
6	Varley et al	all	70	120	CTX	2	ELISA	ng/ml
6	Varley et al	all	70	120	CTX	2	ELISA	ng/ml
6	Varley et al	all	70	120	CTX	2	ELISA	ng/ml
6	Varley et al	all	70	120	CTX	2	ELISA	ng/ml
6	Varley et al	all	70	120	CTX	2	ELISA	ng/ml
6	Varley et al	all	70	120	CTX	2	ELISA	ng/ml
6	Varley et al	all	70	120	CTX	2	ELISA	ng/ml
6	Varley et al	all	70	120	CTX	2	ELISA	ng/ml
6	Varley et al	all	70	120	CTX	2	ELISA	ng/ml
6	Varley et al	all	70	120	CTX	2	ELISA	ng/ml
6	Varley et al	all	70	120	CTX	2	ELISA	ng/ml
6	Varley et al	all	70	120	CTX	2	ELISA	ng/ml
6	Varley et al	all	70	120	CTX	2	ELISA	ng/ml
6	Varley et al	all	70	120	CTX	2	ELISA	ng/ml
6	Varley et al	all	70	120	CTX	2	ELISA	ng/ml
6	Varley et al	all	70	120	CTX	2	ELISA	ng/ml
6	Varley et al	all	70	120	CTX	2	ELISA	ng/ml
6	Varley et al	all	70	120	CTX	2	ELISA	ng/ml
